# Supplementary material for: Modified Urtica dioica Leaves as a Low-Cost and Effective Adsorbent for the Simultaneous Removal of Pb(II), Cu(II), Cd(II), and Zn(II) from Aqueous Solution
Source: Int J Mol Sci. 2025 Mar 14;26(6):2639. doi: 10.3390/ijms26062639 (PMC11941850; doi:10.3390/ijms26062639)
Supplement: Supplementary file 1 [file ijms-26-02639-s001.zip]

Archive with 1 entries (1 files):
- ijms-3511912-supplementary.pdf
